# Supplementary material for: Possible Role of CYP450 Generated Omega-3/Omega-6 PUFA Metabolites in the Modulation of Blood Pressure and Vascular Function in Obese Children
Source: Nutrients. 2018 Nov 5;10(11):1689. doi: 10.3390/nu10111689 (PMC6267577; doi:10.3390/nu10111689)
Supplement: Supplementary file 1 [file nutrients-10-01689-s001.zip]

Archive with 4 entries (3 files):
- nutrients-378401-supplementary-latest/
- nutrients-378401-supplementary-latest/Figure S1-09-10-18.docx
- nutrients-378401-supplementary-latest/Table S1-24-10-2018.docx
- nutrients-378401-supplementary-latest/Table S2.docx
